# Supplementary material for: Assessing the Impact of Behavioral Sciences Interventions on Chronic Disease Prevention and Management: A Systematic Review of Randomized Controlled Trials
Source: Int J Environ Res Public Health. 2024 Jun 27;21(7):837. doi: 10.3390/ijerph21070837 (PMC11277013; doi:10.3390/ijerph21070837)
Supplement: Supplementary file 1 [file ijerph-21-00837-s001.zip]

Archive with 1 entries (1 files):
- ijerph-2977821-supplementary.pdf
